# Supplementary material for: Long Non-Coding RNAs and Micro RNAs in Chronic Kidney Disease: Recent Advances and Future Directions—A 5-Year Systematic Review
Source: Life (Basel). 2026 Apr 1;16(4):579. doi: 10.3390/life16040579 (PMC13118072; doi:10.3390/life16040579)
Supplement: Supplementary file 1 [file life-16-00579-s001.zip]

Archive with 1 entries (1 files):
- life-4137712-supplementary.pdf
